# Supplementary material for: The Antimicrobial Peptide Esc(1-21) Synergizes with Colistin in Inhibiting the Growth and in Killing Multidrug Resistant Acinetobacter baumannii Strains
Source: Antibiotics (Basel). 2022 Feb 11;11(2):234. doi: 10.3390/antibiotics11020234 (PMC8868345; doi:10.3390/antibiotics11020234)
Supplement: Supplementary file 1 [file antibiotics-11-00234-s001.zip]

Archive with 1 entries (1 files):
- antibiotics-1577068-supplementary.pdf
